# Supplementary material for: Metabolic dependencies of metastasis-initiating cells in female breast cancer
Source: Nat Commun. 2023 Nov 4;14:7076. doi: 10.1038/s41467-023-42748-8 (PMC10625534; doi:10.1038/s41467-023-42748-8)
Supplement: Supplementary file 2 — Supplementary Data 1 [file 41467_2023_42748_MOESM2_ESM.xlsx]

## Sheet: SupplementaryData1
Supplementary Data 1
BED file of identified H3K27ac signals associated with EMT genes. EMT genes were determined by taking the union of genes present in the HALLMARK_EPITHELIAL_MESENCHYMAL_TRANSITION and GOBP_EPITHELIAL_TO_MESENCHYMAL_TRANSITION gene sets.
Chromosome	Start	End
chr18	3479964	3767672
chr6	3942743	3978419
chr6	4416574	4508666
chr16	4633224	4660913
chr4	6364573	6391559
chr15	6381003	6413817
chr11	7235957	7240426
chr9	7441808	7466724
chr12	8448575	8504781
chr3	8666689	8668332
chr12	8769615	8814869
chr18	8803600	9201197
chr12	8937546	8946380
chr2	9736550	9892030
chr18	10086555	10293202
chr16	10280606	10320635
chr19	10504289	10529227
chr8	11240595	11426267
chr8	11430549	11456111
chr4	11703551	11704773
chr18	12453447	12510826
chr7	13003999	13004844
chr15	13049470	13369093
chr2	13569861	13596582
chr17	14606816	14755800
chr16	14755697	14796880
chr13	16005839	16027133
chr18	16806772	16808451
chr12	16914768	16986039
chr11	17189543	17200276
chr6	17943704	18002849
chr10	18948828	19055082
chr11	19827309	20028592
chr16	20732844	20765846
chrX	20859362	20879936
chr6	22215564	22315738
chr8	23411524	23523969
chr14	24135382	24179947
chr7	24442086	24483623
chr10	24578957	24639390
chr17	24597799	24621456
chr12	25090074	25114472
chr15	25364700	25414879
chr8	25573487	25576020
chr7	25679959	25700978
chr2	26464278	26526987
chr8	26971130	26983026
chr14	27039056	27071973
chr10	27116465	27251090
chr14	27297086	27431463
chr2	27959648	28020229
chr9	28992621	29000490
chr7	29160276	29180562
chr6	29343281	29370212
chr11	29688109	29747258
chr5	30011423	30042074
chr19	30559030	30559304
chr6	30737739	30805610
chr10	30762532	30920977
chr13	31801228	31877081
chr2	32640996	32695759
chr19	32754913	32832054
chr16	33842796	33929440
chr12	33954900	34227177
chr1	33980336	34085773
chr19	34243070	34264283
chr19	34280879	34371537
chr15	34306275	34332125
chr14	34499185	34505800
chr17	34585427	34613136
chr6	34764306	34773150
chr16	34811985	34894055
chr11	35061818	35157559
chr2	35644621	35742659
chr10	36964837	37055909
chr3	37331831	37332118
chr3	37639459	37680693
chr2	37701277	37798429
chr16	37727067	37816025
chr5	37824332	37824832
chr16	38085421	38252042
chr13	40937577	40976914
chr13	42233481	42297855
chr4	43517847	43540844
chr4	43957395	43960474
chr9	44048266	44049975
chr16	44171244	44213571
chr9	44475404	44516997
chr9	44685334	44737326
chr1	45051802	45247120
chr1	45365363	45581738
chr14	45467315	45507748
chr16	45757448	45853595
chr7	45912985	45928504
chr17	46003363	46038447
chr19	46067102	46089014
chr17	46642515	46661737
chr4	47317486	47410299
chr9	47403371	47747920
chr11	47423406	48098757
chr6	47555388	47673703
chr11	52095060	52131255
chr18	52559240	52565510
chr13	53442285	53498002
chr5	53583173	53672459
chr19	53902593	53904474
chr8	53968154	54275960
chr11	54057777	54066294
chr15	54091851	54335984
chr3	54357746	54522836
chr14	54423018	54451080
chr11	55393817	55439854
chr19	55532264	55790633
chr15	55847288	55847587
chr17	56126967	56128409
chr10	56375797	56391296
chr16	56428968	56502069
chr13	56614901	56667196
chr15	56707298	56851263
chr17	57242882	57276999
chr13	57413876	57907937
chr3	57485486	57581460
chr12	57542954	57549129
chr3	57845884	57848363
chr18	58144941	58145188
chr9	58282732	58318560
chr2	58454169	58571567
chr13	60178430	60179081
chr18	60829995	60879931
chr18	61046120	61072847
chr11	63113461	63137329
chr4	63372297	63380781
chr9	63636975	63807766
chr16	63807839	63945272
chr4	63957590	64059950
chr11	65205340	65205669
chr9	66012025	66070155
chr3	66113133	66225164
chr9	66980749	67066563
chr6	67028144	67044052
chr17	67686392	67688651
chr18	68174333	68263752
chr8	70373661	70402810
chr14	70473726	70493582
chr8	70491137	70494101
chr8	71610141	71642147
chr1	71665497	71770437
chr8	72126333	72126809
chr6	72531669	72569489
chr15	73337639	73415740
chr2	73443943	73455668
chrX	73464075	73492830
chr18	73622731	73680371
chr5	73647054	73647772
chrX	73670428	73694885
chr12	73898418	73952347
chrX	74202528	74252266
chr13	74293964	74331843
chr18	75337891	75442863
chr11	76017732	76101280
chr18	76240600	76350426
chr10	77292977	77330335
chr1	77369501	77518207
chr8	77736480	77827137
chr14	79301228	79301473
chr1	79504919	79548994
chr15	79532689	79548906
chr9	79717176	79721248
chr10	79776346	79782307
chr1	79818542	79960763
chr18	80607954	80664561
chr10	80925347	80972931
chr8	82295702	82522846
chr6	83036856	83046162
chr2	83712511	83749446
chr15	85290840	85291130
chr10	86233482	86346586
chr6	87670672	87677262
chr9	88316700	88375140
chr13	88798586	89178642
chr11	89232184	89303552
chr3	89266305	89289371
chr13	89738702	89889653
chr16	89774087	89992401
chr5	90675757	90770528
chr5	90799979	90800190
chr1	90832655	90867976
chr5	91107238	91207741
chr6	91178137	91281010
chr2	91930754	91931338
chr9	92536795	92585003
chr1	92794385	92829930
chr8	92810274	92850735
chr11	94911250	94949137
chr4	95048299	95061968
chr6	95117526	95215891
chr9	95665800	95693037
chr3	95705876	95749327
chr11	97003543	97022910
chr10	97307286	97448912
chr10	97535050	97538408
chr3	97975609	98070069
chr7	98812810	98870486
chr11	99016968	99057583
chr7	99339574	99374357
chr8	101710652	102865635
chr2	102831212	102988561
chr10	103028404	103028926
chr15	103343145	103385115
chr5	104390066	104468690
chr11	104609626	104659171
chrX	105120455	105120929
chr14	105885753	106001639
chr11	106776226	106795810
chr5	107171209	107297204
chr9	108202645	108265958
chr10	108291141	108393509
chr4	108399968	108400405
chr11	108885020	108888410
chr9	108942895	108993608
chr12	109625850	109627480
chr2	109692603	109729844
chr10	111987919	112003089
chr11	112747289	112792126
chr9	113723176	113830989
chr2	113763720	113789625
chr3	113951579	114416034
chr13	114863451	114964338
chr13	115756727	116444171
chr3	116075639	116124804
chr9	116084515	116180360
chr2	117080133	117183971
chr6	117167126	117270744
chr9	118471381	118471965
chr1	118488706	118569626
chr4	119231601	119243431
chr1	119606580	119650582
chr10	120482866	120571948
chr11	120540733	120552227
chr9	120944477	120970341
chr8	121111131	121127700
chr2	121428137	121444668
chr11	121480445	121556248
chr6	122531453	122535172
chr6	124762661	124771117
chr2	125524364	125559557
chr4	126281167	126305610
chr10	127538871	127560791
chr8	128557340	128732117
chr2	129341491	129372021
chr4	130041972	130078342
chr4	130078919	130115074
chr7	130169744	130266243
chr7	130918570	130990203
chr3	131139082	131139894
chr2	133663367	133942536
chr7	134217877	134349309
chr1	134405320	134425526
chr6	134446830	134524737
chr1	134455048	134458631
chr5	134703598	134703888
chr4	135920443	135938151
chr6	136876172	136896182
chr5	136983412	137002916
chr2	137005052	137136380
chr5	137050047	137108615
chr5	137595146	137619323
chr5	138160557	138175861
chr4	143258114	143311303
chr2	144316955	144332554
chr3	145614345	145645451
chr6	147256320	147302120
chr4	147912722	147932603
chr2	148122497	148200139
chr4	148138227	148138433
chr4	148506367	148561843
chr1	153114286	153193967
chr1	153195306	153334986
chrX	155177355	155229698
chr1	155778417	155796103
chr2	156748033	156766093
chr2	158150030	158171287
chr2	158767417	158801060
chr1	163284111	163343394
chr2	164416276	164446147
chr2	167532413	167535369
chr1	169721405	169837828
chr1	172020035	172028016
chr1	172098157	172106818
chr2	172892528	172962408
chr2	173220240	173285869
chr1	186712318	186725769
