# Supplementary material for: Metabolic dependencies of metastasis-initiating cells in female breast cancer
Source: Nat Commun. 2023 Nov 4;14:7076. doi: 10.1038/s41467-023-42748-8 (PMC10625534; doi:10.1038/s41467-023-42748-8)
Supplement: Supplementary file 3 — Supplementary Data 2 [file 41467_2023_42748_MOESM3_ESM.xlsx]

## Sheet: SupplementaryData2
Supplementary Data 2
JetSet probes associated with the OXPHOS genes that are enriched in PyMT MICs vs. Non-MICs that are used to stratify patients’ probability for distant relapse.
JetSet Probes
209303_at
202026_at
201597_at
244293_at
227808_at
238974_at
209248_at
202941_at
212600_s_at
203606_at
203371_s_at
201227_s_at
202233_s_at
218226_s_at
217773_s_at
222992_s_at
223296_at
223048_at
218563_at
203621_at
202298_at
203613_s_at
221677_s_at
217491_x_at
203190_at
1553367_a_at
203478_at
200086_s_at
222521_x_at
217720_at
201304_at
208969_at
218200_s_at
228142_at
218160_at
202000_at
206353_at
225638_at
229443_at
202077_at
202785_at
201256_at
230426_at
227143_s_at
200059_s_at
201816_s_at
208909_at
244763_at
201822_at
201172_x_at
218408_at
201403_s_at
223448_x_at
201106_at
214297_at
201527_at
202447_at
202110_at
203880_at
218027_at
203465_at
201754_at
201441_at
207843_x_at
201931_at
218357_s_at
214170_x_at
200078_s_at
209620_s_at
226030_at
203517_at
218316_at
201619_at
211595_s_at
217874_at
201135_at
200947_s_at
220753_s_at
201007_at
201599_at
238765_at
202825_at
222474_s_at
200657_at
203814_s_at
202282_at
203658_at
212434_at
219162_s_at
202070_s_at
226463_at
221504_s_at
208678_at
219348_at
208845_at
201243_s_at
