# Supplementary material for: Metabolic dependencies of metastasis-initiating cells in female breast cancer
Source: Nat Commun. 2023 Nov 4;14:7076. doi: 10.1038/s41467-023-42748-8 (PMC10625534; doi:10.1038/s41467-023-42748-8)
Supplement: Supplementary file 6 — Source data [file 41467_2023_42748_MOESM6_ESM.xlsx]

## Sheet: Figure 1
Fig1a
	Low MMP	Mid MMP	High MMP
	0	1	8
	0	0	8
	0	0	5
	1	2	1
	0	0	3
	3	3	16
	0	2	7
	1	1	19
		2
Fig1b
	ALDHdim	ALDHbr
	11785	14612
	8638	10217
	7698	11945
	6077	6399
	9901	13298
Fig1c
	Non-MICs	MICs
	23819	26764
	26196	41732
	26700	30377
	24683	71401
	21462	28342
	20666	33516
	18545	45972
	19075	47558
Fig1d (Upper Right)
	NAME	SIZE	ES	NES	NOM p-val	FDR q-val	FWER p-val	RANK AT MAX	LEADING EDGE
	HALLMARK_OXIDATIVE_PHOSPHORYLATION	194	0.550166	2.80747	0	0	0	2421	tags=44%, list=17%, signal=53%
	HALLMARK_EPITHELIAL_MESENCHYMAL_TRANSITION	189	0.526906	2.66398	0	0	0	4271	tags=61%, list=30%, signal=85%
	HALLMARK_COAGULATION	109	0.40504	1.85849	0	0.00374643	0.007	3515	tags=42%, list=24%, signal=55%
	HALLMARK_MYC_TARGETS_V1	179	0.365826	1.82478	0	0.00384554	0.01	3071	tags=38%, list=21%, signal=48%
	HALLMARK_ALLOGRAFT_REJECTION	146	0.359584	1.75701	0	0.00546178	0.016	3687	tags=37%, list=25%, signal=49%
	HALLMARK_INFLAMMATORY_RESPONSE	167	0.340427	1.67897	0.00295858	0.0110943	0.04	3056	tags=28%, list=21%, signal=35%
Fig1d (Lower Right)
	NAME	SIZE	ES	NES	NOM p-val	FDR q-val	FWER p-val	RANK AT MAX	LEADING EDGE
	GOBP_MITOCHONDRIAL_RESPIRATORY_CHAIN_COMPLEX_ASSEMBLY	89	0.603465	2.72978	0	0	0	3491	tags=62%, list=24%, signal=81%
	GOBP_ATP_SYNTHESIS_COUPLED_ELECTRON_TRANSPORT	77	0.612828	2.71729	0	0	0	3114	tags=58%, list=22%, signal=74%
	GOBP_OXIDATIVE_PHOSPHORYLATION	119	0.570067	2.67143	0	0	0	2373	tags=47%, list=16%, signal=56%
	GOBP_NADH_DEHYDROGENASE_COMPLEX_ASSEMBLY	55	0.635501	2.62149	0	0	0	2008	tags=51%, list=14%, signal=59%
	GOBP_AEROBIC_RESPIRATION	165	0.505542	2.52268	0	0	0	2498	tags=40%, list=17%, signal=48%
	GOBP_MITOCHONDRIAL_ELECTRON_TRANSPORT_NADH_TO_UBIQUINONE	46	0.641933	2.51991	0	0	0	2103	tags=52%, list=15%, signal=61%
Fig1e (Left)
	Time (mins)	Monolayer					Tumorspheres
	0	0.00707921	0.00825924	0.00229793	0.00935698	0.00743881	0.00635979	0.00558247	0.0049244	0.00779361	0.00988567
	6	0.00711304	0.00848374	0.00246925	0.00977534	0.00765339	0.00639434	0.0057185	0.00508369	0.00791818	0.00995803
	12	0.00712956	0.00860378	0.00251861	0.0100473	0.00796254	0.00646452	0.00569641	0.00510248	0.00812784	0.0100972
	18	0.00716339	0.00876937	0.00253815	0.0103509	0.00820756	0.00644815	0.00578971	0.00513824	0.00821242	0.010164
	24	0.00726191	0.00885397	0.00273506	0.0105216	0.00845485	0.00656671	0.00576746	0.00518852	0.00821242	0.0103755
	30	0.00769238	0.00845328	0.00182793	0.00894451	0.00765452	0.00656713	0.00553409	0.00415927	0.00821568	0.0100304
	36	0.00751856	0.00872229	0.00199715	0.00879806	0.00753563	0.00626631	0.00550786	0.00444425	0.00817055	0.00975207
	42	0.00754321	0.00875019	0.00209439	0.00886449	0.00750406	0.00621255	0.00546157	0.00442538	0.0080441	0.00975207
	48	0.00749013	0.00871543	0.00219033	0.00879653	0.00744348	0.00626364	0.00541634	0.00440659	0.00808545	0.00967971
	54	0.00740539	0.00869197	0.00214285	0.00879653	0.00744461	0.00624576	0.00539522	0.00444217	0.00800223	0.00975207
	60	0.00307649	0.00427308	-0.00207499	0.0045335	0.00399633	0.00261429	0.00252142	0.0018397	0.00467283	0.00557182
	66	0.00330955	0.00435581	-0.00148743	0.00450475	0.00393689	0.00261549	0.00261311	0.00178723	0.00463096	0.00543266
	72	0.00358189	0.0044483	-0.00112522	0.0045425	0.00393689	0.00266509	0.00268481	0.00191095	0.00454638	0.00543266
	78	0.00360871	0.00455567	-0.000954371	0.00460748	0.00396717	0.00266659	0.00272801	0.00199691	0.00454774	0.00543266
	84	0.00372945	0.00461494	-0.00105356	0.0047087	0.00399875	0.00261579	0.00277389	0.00201579	0.00454774	0.00536587
	90	0.0178533	0.0180037	0.0143885	0.0146774	0.0110034	0.0148911	0.0138446	0.0131259	0.0160832	0.0224152
	96	0.0156319	0.0144853	0.012321	0.0131275	0.00931688	0.013332	0.0133942	0.0149038	0.0178641	0.023356
	102	0.014092	0.0141878	0.0115179	0.0117046	0.00848868	0.0119673	0.012895	0.015435	0.0183261	0.0234673
	108	0.0131682	0.0139093	0.0112797	0.0108556	0.00802552	0.0111455	0.0123623	0.0154712	0.0180727	0.0230387
	114	0.0125699	0.0135257	0.0111784	0.0105187	0.00784123	0.010661	0.0119019	0.0151592	0.0177366	0.0225433
	120	0.00167981	0.00274993	-0.00336639	0.0031165	0.00282999	0.00153892	0.00161792	0.00119855	0.00387466	0.00425817
	126	0.00190181	0.00267904	-0.00324538	0.00315274	0.00280196	0.00163944	0.00166647	0.00135983	0.00395735	0.00446413
	132	0.0018149	0.00258247	-0.00329658	0.00312101	0.00280196	0.00160518	0.00171122	0.00137662	0.00391412	0.00439177
	138	0.00162673	0.00252356	-0.00334504	0.00305305	0.00270627	0.00148946	0.00168962	0.00121732	0.00370445	0.00418025
	144	0.00154255	0.00236773	-0.00351165	0.00288533	0.00261766	0.00142065	0.00157471	0.00111049	0.00353476	0.0039743
Fig1e (Right)
	Monolayer	Tumorspheres
	0.196	0.27171
	0.18102	0.26301
	0.233254	0.3436
	0.21575	0.33535
	0.1453	0.4511
Fig1f (Left)
	Time (mins)	Monolayer			Tumorspheres
	0	0.00190539	0.00166112	0.00178979	0.00215443	0.00167233	0.00140564
	6	0.00207819	0.00181547	0.00191146	0.00235724	0.00188441	0.00156318
	12	0.00216053	0.00190755	0.00207865	0.00250774	0.00202526	0.0017016
	18	0.00222317	0.00201533	0.00214985	0.00257663	0.0021641	0.00182395
	24	0.00232953	0.00207086	0.00222423	0.0026944	0.00225904	0.00190974
	30	0.00535564	0.00452062	0.00444223	0.00475325	0.00460192	0.00335902
	36	0.00524586	0.00445449	0.00424902	0.00477165	0.00472575	0.00327254
	42	0.00504903	0.00436229	0.00417465	0.00472213	0.00475256	0.0032705
	48	0.00496263	0.00430841	0.00407867	0.00480717	0.00480107	0.00330501
	54	0.0049386	0.00435345	0.00410344	0.00480438	0.00486718	0.00337472
	60	0.00835954	0.00675824	0.00714238	0.00718482	0.00672839	0.00504824
	66	0.00834178	0.00702274	0.0071636	0.00700534	0.00703673	0.00500996
	72	0.00823161	0.00704824	0.00703876	0.00688596	0.00691239	0.00504346
	78	0.00803504	0.00681473	0.00699271	0.00688596	0.00684427	0.00506633
	84	0.00797582	0.00676084	0.00692012	0.00686938	0.00684226	0.00508106
	90	0.00747142	0.00667867	0.00647156	0.00632527	0.0060522	0.00495283
	96	0.00710036	0.00570961	0.00604727	0.00626566	0.00669047	0.00484382
	102	0.00671077	0.00545127	0.00576125	0.00589772	0.00657339	0.0047472
	108	0.00643697	0.00527934	0.00558998	0.00571483	0.00642793	0.0046912
	114	0.00619706	0.00514562	0.0055413	0.00563096	0.00632839	0.00463756
	120	0.00611944	0.00484892	0.00535645	0.00558822	0.00591532	0.00408831
	126	0.00596569	0.00477441	0.00528438	0.00557207	0.00596642	0.00403839
	132	0.00587547	0.00450095	0.00518841	0.0054866	0.00587148	0.0040685
	138	0.00578842	0.00436558	0.00506851	0.00550318	0.00584214	0.00404937
	144	0.00565488	0.00428574	0.00492385	0.00541815	0.00584778	0.0040333
Fig1f (Right)
	Monolayer	Tumorspheres
	0.102617	0.0801733
	0.175987	0.106463
	0.14522	0.1076
	0.12027	0.11726
	0.12052	0.08062
Fig 1g
	Glucose	Galactose
	14.7	25.3
	5.98	13.2
	12.4	17.8
	19.4	27
	10.4	15.9
	22.2	25.7
Fig1h
	Glucose	Galactose
	47	64
	111	79
	28	60
	64	92
	5	243
	29	56
	53	352
	18	67
	41	67
	114

## Sheet: Supp Figure 1
Supplementary Fig1a
	Low MMP	High MMP
	0.630905	0.648031
	0.67	0.69
	0.66	0.68
	0.65	0.68
Supplementary Fig1b
	Hours after Plating	Low MMP			Mid MMP			High MMP
	24	1	1	1	1	1	1	1	1	1
	48	1.51576	1.54418	1.60513	1.91266	1.95162	2.10122	1.83764	1.94202	2.03084
	72	2.72106	3.31026	3.38449	3.27567	3.35467	3.34822	3.02336	3.2313	3.05353
Supplementary Fig1e
	Non-MICs	MICs
	1.95046	2.23219
	1.55125	2.60142
	2.03599	2.45352
	1.24323	3.61323
	1.53421	2.21664
	2.20696	3.60348
	1.50821	3.77314
	2.0325	5.40801
Supplementary Fig1g
	Minimal Media			Complete Media
	Sorted MICs	Sorted Non-MICs	Unsorted	Sorted MICs	Sorted Non-MICs	Unsorted
	6.17	4.208	9.168	42.62	38.24	73.39
	4.731	3.773	13.89	42.48	34.53	69.49
	6.797	3.259	10.17	43.73	32.94	66.12
	5.426	5.393	15.64	36.12	29.52	51.48
		2.884	19.06	19.21	35.11	64.24
Supplementary Fig1h
	Monolayer	Tumorspheres
	1.00488	1.53228
	1.07292	1.35987
	1.08224	1.39919
Supplementary Fig1i
	Non-MICs	MICs
	1.25596	1.14994
	1.23106	1.17647
	1.14462	1.16282
Supplementary Fig1j
	Non-MICs	MICs
	0.78233	0.741421
	0.726512	0.727558
	0.741224	0.67305
Supplementary Fig1k
		Glucose			Galactose
	Non-MICs	23	21.8	23.4	27.6	34.1	36.5
	MICs	64.6	64.3	69	76.5	79.1	84.7

## Sheet: Figure 2
Fig2a (Left)
	Time (mins)	Monolayer			Tumorspheres
	0	0.00635863	0.00845625	0.00392682	0.00668949	0.00539362	0.0047138
	6	0.00632218	0.00837757	0.00396491	0.00679639	0.00539362	0.00477424
	12	0.0063001	0.00834251	0.00398158	0.00677418	0.00539338	0.00480516
	18	0.00626365	0.00832104	0.00386686	0.00678613	0.0053738	0.00480516
	24	0.00622122	0.0081861	0.00388874	0.00678118	0.0053407	0.00483546
	30	0.00603682	0.00777983	0.00298413	0.00596213	0.00495489	0.00366545
	36	0.00603518	0.00799792	0.00313705	0.00598672	0.00496828	0.00381763
	42	0.00605128	0.00790219	0.00321082	0.00604715	0.00489391	0.00389329
	48	0.00609371	0.00776698	0.00317862	0.0060369	0.00487434	0.00386309
	54	0.00586774	0.00761471	0.00313562	0.00592507	0.00480165	0.00384755
	60	0.00505897	0.00689894	0.00271735	0.00514335	0.00440362	0.00354381
	66	0.00481778	0.00672895	0.00260503	0.00488718	0.00429633	0.00349782
	72	0.00470605	0.00656336	0.00249346	0.00483253	0.00418703	0.00346754
	78	0.00458702	0.00652389	0.00251219	0.00476713	0.00413229	0.00343732
	84	0.00460509	0.00635483	0.00237703	0.00473296	0.00411271	0.0033915
Fig2a (Right)
	Monolayer	Tumorspheres
	0.212121	0.648148
	0.255277	0.463492
	0.274647	0.468132
	0.311931	0.443146
	0.212849	0.413606
	0.50505	0.687319
Fig2b
	Vehicle	Etomoxir
	13.5	6.79
	16	8.36
	15.3	7.33
	15.2	6.4
Fig2c
	Vehicle	Etomoxir
	220	10
	395	9
	310	16
	155	130
	398
	242
Fig2d
	Gfp_miR	Cpt1a_miR	Cpt2_miR
	0	46	30
	471	1	0
	400	0	0
	443	259	47
	271	1	47
	412
Fig2e
	Seconds	Low MMP				High MMP
	30	6404	5302	7142	3910	13924	12101	8910	8755
	60	8318	7663	7947	4872	14054	13481	9904	10506
	120	8716	7301	9382	5900	15636	16691	12109	14021
	300	21160	12496	19455	12611	27021	24218	22820	23876
Fig2f
	Seconds	Non-MICs							MICs
	30	1016	1002	1056	1839	1796	1814	1790	1221	1118	1143	2606	2528	2460	2494
	60	1075	1023	1114	1784	1766	1814	1820	1302	1173	1220	2502	2511	2477	2502
	120	1263	1224	1310	1833	1845	1858	1890	1572	1418	1494	2651	2606	2606	2733
	300	1682	1703	1917	1988	1988	2142	2193	2155	2006	2128	2904	2954	2924	2846
Fig2g
	Low MMP	High MMP
	3696	6388
	4062	9101
	3937	8592
Fig2h
	Non-MICs	MICs
	7904	12353
	12904	18545
	9951	15312
	6308	9074
	7111	9034
	3077	4416
	2025	2461
	2391	2969
Fig2i
	Low LD	Mid LD	High LD
	0	11	65
	0	6	79
	1	0	20
	0	4	30
	0	7	38
	0	0	43
	0	5	25
Fig2j
	3	5	7	10	14
	0.00129612	0.00174768	0.00055711	0.00032626	0.00011915
	0.00234285	0.00075318	0.00215679	0.00041966	0.00013307
	0.00219587	0.00147917	1.4889e-05	0.00028404	8.3263e-05
	0.00081807	0.00045075	0.00105875	1.8587e-05	0.00051324
	0.00513749	0.00328104	0.00017854	8.9044e-05	0.00077879
	0.00167588	6.6536e-05	0.00024291	0.00028665	9.2059e-05
	0.00478624	0.00013717	0.00109594	0.00105512	9.7808e-05
	0.00136514	0.00039099	0.00026383	0.00023957	7.3506e-06
	0.00241371	9.8555e-05	0.00068177	0.00097086	1.3943e-05
	0.00407914	0.00082047	0.00041564	0.00035624	8.2748e-06
	0.00637315	0.00262605	0.00030978	0.00028777	4.6444e-05
	0.0180015	0.00058945	0.00019033	1.9602e-05	0.00137536
	0.00362115	0.00153723	0.00435208	8.8459e-05	0.00164111
	0.0174974	0.00169016	0.0008194	0.00017772	0.00183955
	0.00916605	0.00182956	0	0	0.00214495
	0.011109	0.00076591	0.00413536	0.00083887	0.00034092
	0.00330826	0.00039333	0.0005785	0.000179	0.00021446
	0.00066316	0.00523013	0.00020035	0.00071813	1.431e-05
	0.00190186	0.00036723	0.00018899		8.3151e-06
	0.00143871	0.00168404	0.0018167
	0.00269776	0.00056661	0.00336261
	0.0165748	0.00443693	0.00401645
	0.00901392	0.00202791	0.00248872
	0.0161256	0.00088505	0.00193607
	0.00929562	0.00180567	0.00281368
	0.00429707	0.00076617	0.00716651
	0.00555221	0.00232019	0.00398185
	0.010625	0.00031203	0.00666265
	0.00745637		0.0015743
	0.0106271		0.00017948
	0.005516		0.00149541
	0.00254699		0.00063156
	0		0.00065497
	0.0015329
Fig2k
	Vehicle	T863 + PF06424439
	33	37
	24	5
	29	15
	14	13
	27	19
	59	20
	11	0
	18	2
	18	9
	22	9
Fig2l
	Vehicle	ATGListatin
	33	0
	24	18
	29	4
	14	2
	27	6

## Sheet: Supp Figure 2
Supplementary Fig 2a (left)
	Monolayer	Tumorspheres
	0.374074	0.502137
	0.17486	0.242915
	0.418736	0.255127
Supplementary Fig 2a (right)
	Monolayer	Tumorspheres
	0.521531	0.543056
	0.482101	0.689613
	0.603486	0.608627
Supplementary Fig2b (left)
	Treatment	Time (mins)	Monolayer			Tumorspheres
	Basal	0	0.00595564	0.00745837	0.00502472	0.00708948	0.00559423	0.00456209
		6	0.00593367	0.00740228	0.00504345	0.00716343	0.00559412	0.00462255
		12	0.00598152	0.00733365	0.00505938	0.00719844	0.00555653	0.00460322
		18	0.00584425	0.00733354	0.00500413	0.0071674	0.00559321	0.00462092
		24	0.00584425	0.00724481	0.00496936	0.00716372	0.00549951	0.00464109
	UK5099+BPTES	30	0.00587673	0.00704509	0.00405717	0.00686374	0.00522625	0.00418095
		36	0.00564946	0.00694382	0.00424175	0.00663079	0.00522522	0.00423984
		42	0.00555165	0.00680237	0.0041895	0.00650239	0.00518751	0.00422051
		48	0.00546164	0.00665743	0.00415473	0.00643635	0.00509381	0.00416253
		54	0.00537163	0.00646397	0.00409794	0.00626829	0.00500011	0.00410297
	Etomoxir	60	0.00456943	0.00584917	0.0034802	0.00504769	0.00425913	0.00338673
		66	0.0045041	0.00576526	0.00344804	0.00497025	0.00422143	0.00332385
		72	0.00454805	0.00566052	0.0034465	0.00497049	0.00414703	0.00336414
		78	0.00448272	0.00553989	0.00341019	0.00495891	0.00412773	0.00330531
		84	0.0045014	0.00538242	0.003339	0.00487314	0.00409013	0.00326502
Supplementary Fig2b (right)
	Monolayer	Tumorspheres
	46.0027	60.6335
	63.6178	60.8605
	59.0885	65.1297
Supplementary Fig2c
	Hours after Plating	Vehicle			Etomoxir
	24	1	1	1	1	1	1
	48	1.88925	1.96812	2.6279	1.77206	1.7386	2.21432
	72	2.20522	2.12777	3.76888	1.4408	1.48222	3.34801
	96	2.08571	1.9664	6.06366	1.52178	1.36616	4.41434
Supplementary Fig2d
	Hours after Plating	Gfp_miR						Cpt1a_miR						Cpt2_miR
	24	1	1	1	1	1	1	1	1	1	1	1	1	1	1	1	1	1	1
	48	1.56322	1.8622	0.977969	0.901736	0.969259	1.69203	1.5778	1.65678	0.949622	1.13187	1.12366	1.66356	0.990528	1.42123	0.916308	0.872835	1.15652	1.35242
	72	1.93856	1.95203	1.02351	0.94135	0.911866	1.80876	1.89364	1.58002	0.854378	0.885631	0.937858	1.3588	1.26458	1.41734	0.966499	0.740572	0.878066	1.20215
	96	2.76226	2.29649	1.11346	1.0319	0.771628	1.37426	2.30899	1.5515	0.875892	1.13955	0.913606	1.40684	1.25995	1.28079	0.980816	0.875066	0.976085	1.36437
Supplementary Fig2e (left)
	Days after Transplant	Gfp_miR								Cpt1a_miR
	15	0.4	41.3	6.5	56.1	11	32.6	0.4	4.1	0	0.4	0.4	0.4	0.4	0	12.9
	17	11	61.2	20.2	45.4	11	42.4	0.4	17.5	0.4	0.4	14.7	20	0.4	0	25
	20	12.9	61.2	22	71.4	10.2	81.6	3.3	40.8	0.4	11	14.7	25	3.3	0.4	49.6
	22	25	74.1	22	149.9	20	98.7	6.4	39.2	0.4	11	26.1	35.9	3.3	6.4	88.1
	24	28.6	80.2	37.5	149.9	20	98.7	6.4	66.3	1.4	14.7	25	57.8	6.4	1.4	88.1
	26	32.5	102.8	52.2	149.9	41.3	149.9	11	69.4	1.4	26.1	39.2	62	4.9	3.3	120.7
	28	110.2	110.2	55.5	149.9	74.1	261.1	20	71.4	1.4	61.2	51	124.8	4.9	8.9	195.1
	31	117.5	155.1	70.2	206.6	102.8	368.2	25	135.8	1.4	159.9	51	123.4	11	7.7	250.6
	34	117.5	206.6	102	330.5	183.6	567.7	45.4	209.9	12.9	199.9	80.2	183.6	35.9	14.7	368.2
	36	199.9	220.3	168.9	396.6	222	567.7	66.1	287.2	20	190.9	117.5	168.9	25	25	368.2
	39	219.9	229.9	161.6	691.2	297.4	763.8	91.8	380.1	30	279.9	124.8	249.9	66.3	35.9	620.5
	42	285.6	249.9	161.6	715.8	489.6	763.8	139.5	368.2	34.4	279.9	132.2	321.3	80.2	76.5	688
	43	353.7	339.5	206.9	789.9	580.1	940	139.5	398	34.4	332.8	198.4		86.4	80.2	793.2
	45	367.2	462.7	313.3	881.3	617.1		189.6	462.7	45.7	417.8	235		137.9	81.6	828.8
	46	396.6	515.5	313.3		828.8		198.2	528.8	98.7	417.8	235		183.6	104.9
	48	396.6	674.7	326.4		910.7		206.9	629.7	98.7	561.8	235		209.9	137.9
	50	479.2		339.5				313.3		128.5	561.8	291.6		287.2	219.9
	52	714		367.2				339.5		172.4	528.8	324.3		287.2	287.2
	55	718.1		413.1				429.6		161.6	734.4	363.5		408	287.2
	57	856.8		424.3				530.4		215.5	962.7	363.5		494.8	353.7
	59	856.8		530.4				571.2		313.3	962.7	423.5		494.8	353.7
	61			530.4				652.8		313.3	987.4	448.8		489.6	353.7
	63			533.9				836.3		383.2		550.8		539.8	550.8
	66			652.2				881.3		412.7		592.4		691.2	530.4
	69			765.2				999.8		412.7		782.4		740.5	629.7
Supplementary Fig2e (right)
	Gfp_miR	Cpt1a_miR
	0.812121	1
	0.545455	0.484848
	0.7	0.821212
	0.578788	0.69697
	0.678788	0.821212
	1.20909	0.848485
	0.569697
	0.990909
Supplementary Fig2f
	Gfp_miR	Cpt1a_miR
	2	22
	1	6
	493	62
	30	65
	254	3
	58	21
	0	15
	158	30
	362	0
	121	0
	15	0
Supplementary Fig2g
	Vehicle	UK5099
	15	17
	10	19
	9	4
	3	17
	8	5
		2
		7

## Sheet: Supp Figure 3
Supplementary Fig3a
		Low LD			Mid LD			High LD
	24	1	1	1	1	1	1	1	1	1
	48	1.5887	1.68175	1.57728	1.89012	2.01573	1.86713	1.83921	2.02137	1.82812
	72	3.19175	3.24772	3.42272	3.11626	3.38088	3.32375	3.52205	3.45567	3.25205
Supplementary Fig3b
	3	5	7	10	14
	0.0808824	0.133733	0.0410663	0.0255183	0.0101394
	0.136986	0.0512821	0.132867	0.0386598	0.0113636
	0.150943	0.115646	0.00125156	0.0280433	0.00714286
	0.0398551	0.0307692	0.0717213	0.001443	0.0411718
	0.31401	0.195652	0.0157791	0.00851668	0.0585502
	0.0952381	0.00404858	0.0214909	0.0153374	0.00868621
	0.313953	0.0070922	0.0890805	0.0555033	0.00762674
	0.0731707	0.0243531	0.0166667	0.0168	0.00060069
	0.142857	0.00428266	0.0559824	0.0640274	0.0009005
	0.24	0.0422535	0.0357143	0.0182186	0.00057637
	0.346591	0.131579	0.0173267	0.0144928	0.00259128
	0.95	0.025641	0.011502	0.00094518	0.0739371
	0.192857	0.0881764	0.272727	0.00465983	0.105631
	0.777778	0.0943396	0.0454546	0.00990099	0.121979
	0.468254	0.123552	0	0	0.129874
	0.612903	0.041456	0.218017	0.0492611	0.0254244
	0.186275	0.0226244	0.0314233	0.0126582	0.015273
	0.0375	0.28169	0.00987306	0.049937	0.00090827
	0.0869565	0.0192308	0.0115473		0.00053899
	0.0818182	0.121429	0.1
	0.12	0.03125	0.196429
	0.840909	0.266667	0.285959
	0.518072	0.130952	0.17058
	0.766667	0.0453858	0.114014
	0.888889	0.120482	0.173913
	0.285024	0.0337079	0.381538
	0.413793	0.106481	0.242558
	0.560976	0.0176471	0.291667
	0.397849		0.100775
	0.692857		0.011803
	0.255814		0.0834952
	0.123457		0.0320988
	0		0.0339806
	0.0897436
Supplementary Fig3c
		Complete				Minimal
	Non-MICs	1	1	1	1	0.64073	0.805036	0.714638	0.651107
	MICs	1.33557	1.21942	1.33333	1.20954	0.738713	0.873741	0.727796	0.642589
Supplementary Fig3d
		Complete + Vehicle				Starved + T863 + PF06424439
	Non-MICs	1	1	1	1	0.588216	0.528058	0.597862	0.524702
	MICs	1.33557	1.21942	1.33333	1.20954	0.623439	0.530216	0.611842	0.53799
Supplementary Fig3e
		Vehicle				ATGListatin
	Non-MICs	1	1	1	1	1.18572	1.2	1.48629	1.16865
	MICs	1.33557	1.21942	1.33333	1.20954	1.53602	1.44137	1.86842	1.40102
Supplementary Fig3f
	Hours after Plating	Vehicle			ATGListatin			T863 + PF06424439
	24	1	1	1	1	1	1	1	1	1
	48	1.05956	1.03639	1.12326	1.05048	1.06566	1.06087	1.05304	1.06677	1.0487
	72	1.0777	1.00575	0.972034	1.09181	1.06523	0.962973	1.07249	1.11938	0.925119
	96	1.1017	1.0539	0.887684	1.02708	1.08832	0.944725	0.993523	1.09787	0.87663

## Sheet: Figure 3
Fig3b
	Vehicle	Fluoroacetate
	14.5	17.85
	13.1	26.25
	7.84	9.37
	8.75	11.25
	17.7	42.4
	10.9	30.4
	12.1	30.8
	13.3	27.5
	14.5	34.7
	14.3	36
Fig3c
	Vehicle	Fluoroacetate
	51	397
	87	358
	126	285
	71	150
	119
Fig3d
	Vehicle	SB204990
	19.1	9.48
	12.3	7.84
	12.4	7.87
	11.2	4.53
	12.8	5.58
	13.6	6.15
Fig3e
	Vehicle	SB204990
	9	6
	6	1
	14	3
	18	0
	22	3
	11
Fig3f
	Vehicle	Etomoxir + SB204990
	70	24
	72	8
	121	25
	43	28
	139	7
Fig3g
	Gfp_miR	Acly_miR
	51	12
	15	4
	16	0
	22	11
	3	2
	11	1
	25	3
	30	8
	5	6
	17	9
Fig3h
	mCherry_miR	Acly/Cpt1a_miR
	389	222
	441	193
	452	202
	409	158
	268	199
	227	92
Fig3i
	Vehicle	Fluoroacetate	SB204990	Fluoroacetate + SB204990
	34.4	46.9	15.8	16.4
	29	37.5	10.8	13.7
	33	38.9	15.4	20
	28	46.8	15.9	22
	35.15	41.3	24.1	29.9
Fig3j
	Vehicle	Fluoroacetate	SB204990	Fluoroacetate + SB204990
	4	55	1	6
	10	29	1	24
	7	49	0	6
	16	9	6	8
	8	32	2	3
	24	52	0	3
	1	13	0	0
	4	86	4	6
	27	68	1	1
	9	10	3
	7	36	3
	20	16
	10	3
		23
Fig3k
	Vehicle	Acetate
	11	25.3
	16.7	35.3
	9	20.9
	19.1	37.5
	12.6	29.4
	14.6	26.8
Fig3l
	Vehicle	Acetate
	16	18
	14	16
	7	14
	4	9
	0	24
	7	18
	1	10

## Sheet: Supp Figure 4
Supplementary Fig4a
	Vehicle	Oligomycin
	7	4
	23	17
	18	15
	13	8
	1	4
	7	8
	3	4
	11	2
	3
	2
	7
	4
	0
Supplementary Fig4b
	Vehicle	Oligomycin
	15	47
	41	30
	5	71
	10	85
	14	126
Supplementary Fig4c
	Monolayer	Tumorspheres
	0.08276	0.09948
	0.07735	0.06925
	0.05782	0.0696802
	0.2047	0.1689
	0.1703	0.2077
Supplementary Fig4d
	Vehicle	Fluoroacetate
	131	230
	56	226
	96	243
	98	262
	74	309
	136	282
	27	219
	74
Supplementary Fig4e
	Vehicle	Fluoroacetate
	14434.8	61070.2
	13330	59798.8
	12457.2	53834.6
	12701.6	68372.3
	15267.5	60425.4
Supplementary Fig4f
	Vehicle	Fluoroacetate	SB204990	Fluoroacetate + SB204990
	21	185	28	59
	25	125	20	53
	70	156	24	28
	22	56	72	3
	41	99	16	7
Supplementary Fig4g (left)
	Vehicle	Acetate
	0.000432	0.000634
	0.000413	0.000583
	0.000279	0.000495
	0.000268	0.000184
	0.000265	0.000901
Supplementary Fig4g (right)
	Vehicle	Acetate
	98.93	119.73
	116.14	144.85
	110.96	114.53
	103.03	122.43
	104.3	141.71
Supplementary Fig4h
	Vehicle	Acetate
	131	147
	56	134
	96	113
	98	105
	74	222
	136	189
	27	105
	74	153
Supplementary Fig4i
	Gfp_miR	Acss1_miR
	0	0
	471	348
	400	60
	443	81
	271	18
	412	5
Supplementary Fig4j
	Gfp_miR	Acss2_miR
	291	20
	186	21
	113	45
	90	55
	250
	89
Supplementary Fig4k
	Hours After Plating	Vehicle			Acetate			Fluoroacetate			SB204990
	24	1	1	1	1	1	1	1	1	1	1	1	1
	48	1.88925	1.96812	2.6279	1.85336	1.65008	2.49957	1.41705	1.25634	1.97637	1.4773	1.27968	1.8772
	72	2.20522	2.12777	3.76888	2.22343	1.9446	4.09768	1.26668	1.17979	2.40393	2.05962	1.55994	2.78504
	96	2.08571	1.9664	6.06366	1.62471	1.43492	4.71469	1.22211	1.10764	2.76774	1.5405	1.34695	3.38704
Supplementary Fig4l
	Hours After Plating	Vehicle						Acetate						Fluoroacetate						Etomoxir						SB204990						Etomoxir + SB204990
	24	1	1	1	1	1	1	1	1	1	1	1	1	1	1	1	1	1	1	1	1	1	1	1	1	1	1	1	1	1	1	1	1	1	1	1	1
	48	1.31356	1.71146	1.27932	1.39746	1.27729	1.43877	1.50515	1.34279	1.35823	1.37603	1.33121	1.47255	1.61071	1.2468	1.32919	1.33297	1.26051	1.38966	1.80218	1.38393	1.56449	1.47477	1.45555	1.5385	1.49987	1.3166	1.4912	1.28899	1.40831	1.41811	1.63382	1.69875	1.65795	1.64453	1.56406	1.7331
	72	2.75375	2.69812	2.43148	2.83499	2.48963	2.70755	2.92567	3.09007	2.62177	3.29605	2.67154	2.78353	2.7181	2.90612	2.45319	3.22302	2.16431	2.31202	2.93191	3.29814	2.47431	3.25878	2.54757	2.51226	3.12048	3.03475	2.32024	2.81139	2.50855	2.66198	2.84588	2.67838	2.79189	2.62959	2.61537	2.52717
	96	3.99145	3.94805	3.82699	4.1872	4.12772	3.73419	3.66513	3.75628	3.86461	3.87995	3.88035	3.29312	3.52335	3.66849	3.98668	3.62704	3.94712	3.80392	3.69348	3.69879	3.80356	3.78087	3.68019	3.78786	3.93379	3.9848	3.88243	4.01767	4.08955	3.86071	4.43325	4.21772	4.50302	4.39451	3.82148	3.98956
Supplementary Fig4m
	Hours After Plating	Gfp_miR						Acly_miR						Acss1_miR						Acss2_MiR
	24	1	1	1	1	1	1	1	1	1	1	1	1	1	1	1	1	1	1	1	1	1	1	1	1
	48	1.56322	1.8622	0.977969	0.901736	0.969259	1.69203	1.36341	2.06481	0.9217	1.01904	0.885959	1.41863	1.0473	1.34434	1.56567	1.28777	2.3424	1.77545	0.938296	1.09775	1.73703	1.55308	2.13236	1.42368
	72	1.93856	1.95203	1.02351	0.94135	0.911866	1.80876	1.32657	1.93712	0.925253	1.046	0.837162	1.3858	0.898784	0.837146	1.40835	1.07864	2.24311	1.92467	0.835918	0.873327	1.83467	1.32907	1.94771	1.26751
	96	2.76226	2.29649	1.11346	1.0319	0.771628	1.37426	1.69967	2.05695	0.987565	1.1005	0.703208	1.0278	0.965909	1.1661	1.42219	1.14133	1.75972	2.9858	0.975152	1.1424	1.70273	1.14235	1.80759	1.8272
Supplementary Fig4n
	Hours After Plating	mCherry_miR						Acly/Cpt1a_miR
	24	1	1	1	1	1	1	1	1	1	1	1	1
	48	1.57856	1.45153	1.32572	1.49167	1.54341	1.33721	1.62833	1.51535	1.35354	1.52941	1.38463	1.47997
	72	2.72813	2.36763	2.26808	2.4561	2.5964	2.18237	2.71609	2.60892	2.22434	2.68363	2.21262	2.27712
	96	3.34351	2.99374	2.70222	3.00291	3.17106	2.87598	3.416	3.29099	2.82313	3.308	2.81125	3.14058

## Sheet: Figure 4
Fig4a
	Non-MICs	MICs
	11.2971	15.2711
	14.6481	20.2742
	11.0623	16.644
	15.437	24.6496
	8.07222	12.932
	16.9102	26.1205
Fig4b
	Low MMP	High MMP
	9.02322	13.9984
	7.78161	9.95822
	1.80973	2.80377
	3.61075	7.67259
Fig4c
	Vehicle	C646
	22.2	18.2
	17.6	13.9
	19.83	15.7
	25.85	21.48
	22.43	22.2
Fig4d
	Vehicle	JQ1
	18.9	9.42
	15.1	5.56
	19.83	10.55
	25.85	10.43
	22.43	11.05
Fig4e
	Vehicle	JQ1	C646
	170	30	4
	279	18	32
	297	17	26
	41	20	8
	89	32	14
	193
Fig4f
	Vehicle	Acetate	Fluoroacetate	SB204990	Etomoxir			Order from Left to Right: Ladder, Vehicle, Acetate, Fluoroacetate, SB204990, Etomoxir, Ladder, Vehicle, Acetate, Fluoroacetate, SB204990, Etomoxir
	1	2.63361	0.618273	0.461325	0.348831
	1	2.12197	0.771575	0.447851	0.414504				H3K27ac				Total H3
	1	1.98406	1.41808	1.03953	0.949828
	1	2.39309	1.44736	0.809243	0.479971			25 kDa
	1	2.43462	1.69515	0.951836	0.403579			20 kDa
	1	1.77164	0.92576	0.681504	0.576503
	1	3.2262	1.64166	1.55107	1.65482			15 kDa
	1	1.8705	1.08005	0.95011	0.853752
	1	2.04359	1.17436	0.945729	0.881556
	1		1.62719	0.839904	0.899888			10 kDa
	1		4.07137
	1		2.3011
	1		1.0084	0.468742	0.507566
	1		0.74694	0.539689	0.424882
								Order from Left to Right: Ladder, Vehicle, Acetate, unrelated, unrelated, Etomoxir+SB204990, Etomoxir+SB204990+Acetate, Ladder, Vehicle, Acetate, unrelated, unrelated, Etomoxir+SB204990, Etomoxir+SB204990+Acetate
									H3K27ac				Total H3
Fig4g
	Vehicle	Acetate	Etomoxir + SB204990	Etomoxir + SB204990 + Acetate				25 kDa
	1	1.58	0.87	1.5				20 kDa
	1	2.2	0.79	1.81
	1	1.49	0.55	0.95				15 kDa
	1	1.73	0.88	1.33
	1	1.46	0.58	0.81
								10 kDa
Fig4h
	Vehicle	Acetate	Etomoxir	Acetate + Etomoxir
	28.7	54.9	18.8	32.7
	12.4	31.2	6.65	17.2
	13.4	37.7	5.61	22.9
Fig4i
	Vehicle	Acetate	SB204990	Acetate + SB204990
	15.1	37	8.1	17.3
	18.9	43.7	13.3	22.9
	34.4	52.3	15.8	23
	29	45.6	10.8	19.3
	33	46.6	15.4	23.3
	28	49.1	15.9	29
	23.4	29.1	16.1	21.5
Fig4j
	Vehicle	Acetate	Etomoxir + SB204990	Acetate + Etomoxir + SB204990
	15	31	5	2
	16	29	2	1
	26	21	5	6
	9	10	6	8
	30	20	2	8
	2	110	2	41
	7	28	7	0
	17	47	2	22
	27	52	4	42
	43	82	10	37
	31	27	16	17
	14	42	14	39
	38	53	7	8
	8	73	21	9
	4	34	14	18
Fig4k
	Vehicle	Acetate	JQ1	Acetate + JQ1
	30.6	61.8	14.2	16.6
	12.9	38.3	7.98	10.5
	18.6	32.6	8.19	17.4
	24.8	53.9	7.18	20.7
Fig4l
	Vehicle	Acetate	JQ1	Acetate + JQ1
	33	37	2	52
	20	138	4	8
	17	175	7	20
	6	48	8	19
	16	55	8	46
	26	16	3	12
	8		7	32
	22		12	32
	8		5	18
	27		2	9
			7

## Sheet: Supp Figure 5
Supplementary Fig5a
	Hours after Plating	Vehicle			JQ1			C646
	24	1	1	1	1	1	1	1	1	1
	48	1.05956	1.03639	1.12326	1.04813	1.07954	0.996248	0.978709	1.03447	0.991088
	72	1.0777	1.00575	0.972034	1.09087	1.03274	0.970408	0.945913	1.05534	0.934559
	96	1.1017	1.0539	0.887684	0.999811	1.04202	0.9519	0.890335	0.970856	0.865114
Supplementary Fig5b (left)					Order from left to right: Ladder, Gfp_miR, Acly_miR, unrelated, unrelated, Cpt1a_miR, unrelated, Ladder, Gfp_miR, Acly_miR, unrelated, unrelated, Cpt1a_miR, unrelated
	Gfp_miR	Acly_miR
	0.991548	0.795889				H3K27ac					TotH3
	1.00983	0.747224
	0.517672	0.425003
					25 kDa
Supplementary Fig5b (right)					20 kDa
	Gfp_miR	Cpt1a_miR
	1.89867	1.69711			15 kDa
	0.991548	0.909092			10 kDa
	1.00983	0.670421
	0.517672	0.376555
	0.600593	0.491868
	0.403312	0.382869
Supplementary Fig5c
	Vehicle	Acetate	Etomoxir	Acetate + Etomoxir
	38	129	2	36
	25	157	25	78
	36	153	31	23
	73	152	41	85
	95	179	18	71
	75	139	64	104
	22	112	31	60
	64	24	90	8
	23	96	122	56
	78	60	22
	116		104
	40		32
	60		44
	40		28
	12		32
Supplementary Fig5d
	Vehicle	Acetate	SB204990	Acetate + SB204990
	60	138	22	22
	21	101	23	83
	11	58	2	20
	46	150	38	41
	33	46	27	35
Supplementary Fig5e
	Hours after Plating	Vehicle												JQ1
	24	1	1	1	1	1	1	1	1	1	1	1	1	1	1	1	1	1	1
	48	1.31356	1.71146	1.27932	1.39746	1.27729	1.43877	1.31356	1.71146	1.27932	1.39746	1.27729	1.43877	1.47988	1.2376	1.7146	1.27281	1.45067	1.3615
	72	2.75375	2.69812	2.43148	2.83499	2.48963	2.70755	2.75375	2.69812	2.43148	2.83499	2.48963	2.70755	2.57397	2.92632	2.65011	2.43685	2.37301	2.28513
	96	3.99145	3.94805	3.82699	4.1872	4.12772	3.73419	3.99145	3.94805	3.82699	4.1872	4.12772	3.73419	3.70536	3.74164	3.39385	3.68795	3.7021	3.46498

## Sheet: Figure 5
Fig5a (right)
	NAME	SIZE	ES	NES	NOM p-val	FDR q-val	FWER p-val	RANK AT MAX	LEADING EDGE
	HALLMARK_EPITHELIAL_MESENCHYMAL_TRANSITION	159	0.515893	1.77485	0	0.00682808	0.008	2340	tags=41%, list=18%, signal=49%
	HALLMARK_KRAS_SIGNALING_DN	114	0.52624	1.75821	0	0.0047153	0.011	2923	tags=47%, list=22%, signal=60%
	HALLMARK_APICAL_JUNCTION	165	0.490681	1.70937	0	0.00644903	0.023	3488	tags=48%, list=26%, signal=64%
	HALLMARK_INFLAMMATORY_RESPONSE	152	0.49463	1.70481	0	0.0050399	0.024	3225	tags=44%, list=24%, signal=58%
	HALLMARK_ANGIOGENESIS	25	0.623674	1.66702	0.00512164	0.00691884	0.041	3576	tags=64%, list=27%, signal=87%
	HALLMARK_INTERFERON_ALPHA_RESPONSE	94	0.500954	1.64665	0.00107759	0.00760871	0.054	4996	tags=62%, list=38%, signal=98%
Fig5b
		Vehicle																			Acetate																			Etomoxir + SB204990									Etomoxir + SB204990 + Acetate
	Acta2	1	1	1	1	1	1	1	1	1	1	1	1	1	1	1	1	1			2.17438	2.124	2.00873	2.47858	2.34989	2.14579	2.36303	6.70911	5.64274	2.49011	1.40882	2.01441	2.41952	1.64518	1.20861	2.14579				0.124546	0.630477	0.547008	0.269485	0.403397	0.281452	0.540438	0.324537	0.264402	0.536412
	Col12a1	1	1	1	1	1	1	1	1	1	1	1	1	1	1	1	1				0.833272	1.0698	1.23031	0.885305	1.25627	1.2298	1.27389	1.17361	1.21964	1.62848	2.17403	1.13786	1.82016	1.28211	1.67367	1.64325				0.582263	0.635838	0.806696	0.605223	0.774287	0.865945	0.67587	0.661359	0.534088	0.954346
	Col1a1	1	1	1	1	1	1	1	1	1	1	1	1	1	1	1	1				1.10958	1.95287	1.87532	1.8318	1.64657	1.30174	2.25027	2.0694	2.38116	2.3565	2.85837	2.225	2.30348	2.80184	3.45036	2.96676				0.351339	0.535611	0.56217	0.577198	0.427846	0.604975	0.853212	0.818284	0.77876	0.883078
	Itga5	1	1	1	1	1	1	1	1	1	1	1	1	1	1	1	1	1			1.10821	1.18277	1.07144	1.42013	1.19733	1.0124	1.181	0.887203	1.25038	1.24578	0.713393	0.86244	1.07975	1.22159	1.06834	1.43377				0.777005	1.04376	0.736432	0.580233	0.858216	1.17343	0.992458	0.98738	0.910436	0.84368
	Itgb3	1	1	1	1	1	1	1	1	1	1	1	1	1	1	1	1	1			1.55959	1.84805	0.685628	2.07056	1.60504	1.6634	1.34751	1.22011	1.01927	0.927053	1.08547	1.19225	1.57777	1.21212	1.34542	1.3414				0.445488	0.56827	0.272293	0.64591	0.484041	0.886264	0.552405	0.407419	0.804934	0.977782
	Itgb6	1	1	1	1	1	1	1	1	1	1	1	1	1	1	1	1	1	1		1.74389	1.75568	1.15109	1.49382	1.25211	1.19767	1.55113	1.17151	1.25513	1.06451	1.34043	1.05672	0.998661	1.10405	1.22159	1.23909	0.97401			0.479674	0.667579	0.635359	0.621089	0.617062	0.614753	0.803469	0.637549	0.579294	0.787677
	Mmp10	1	1	1	1	1	1	1	1	1	1	1	1	1	1	1	1	1			1.354	1.46623	1.1975	1.52882	1.44479	0.92716	1.2633	0.612712	1.19619	0.786313	1.10948	0.961396	1.19645	1.11438	1.16335	1.39173				0.430151	0.757743	0.484539	0.61676	1.14184	0.873131	0.826097	0.737803	0.775588	0.591354
	Mmp3	1	1	1	1	1	1	1	1	1	1	1	1	1	1	1	1	1			1.56764	1.89866	1.411	1.44709	1.73088	1.27382	1.54937	1.07955	1.33175	1.01901	0.873225	1.13624	1.73582	1.58827	1.85539	1.78344				0.39674	0.407278	0.376575	0.253156	0.780164	0.711871	0.54948	0.623889	0.521	0.814794
	Postn	1	1	1	1	1	1	1	1	1	1	1	1	1	1	1	1	1	1	1	1.1235	3.12166	1.27339	1.71259	1.26141	2.08326	1.70301	2.37459	2.00399	2.4579	2.49622	2.17387	1.70992	1.53674	1.85146	1.63375	1.90096	2.1985	1.10375	0.242465	0.30921	0.340989	0.335356	0.727842	0.182449	0.298802	0.249728	0.342259	0.440383
	Scube3	1	1	1	1	1	1	1	1	1	1	1	1	1	1	1	1	1			2.58562	2.84962	2.147	2.27208	2.12701	1.63462	2.28286	1.59437	1.64441	2.26773	1.34954	2.20283	1.42153	1.74415	3.27522	2.11728				0.904354	0.930459	1.06945	0.624415	1.19441	0.696273	0.93599	1.76813	0.878307	2.01114
	Sparc	1	1	1	1	1	1	1	1	1	1	1	1	1	1	1	1	1			1.26882	1.89011	1.27173	1.17162	1.39054	1.02107	1.14496	0.835606	1.72461	1.57181	1.14413	1.04963	1.34058	1.08755	0.785622	1.73239				0.468906	0.55237	0.56443	0.434105	0.363555	0.578371	0.473681	0.31904	0.466641	0.474114
	Twist2	1	1	1	1	1	1	1	1	1											1.26085	1.52044	0.904571	1.10487	0.272563	2.00951	2.3111	6.06333	1.32533											1.02597	1.62909	0.471703	0.415466	0.330223	1.15844	0.686266			2.4187
[truncated: 23 more columns]

[truncated: 3 more sheets: Supp Figure 6, Figure 6, Supp Figure 7]
